# Supplementary material for: Carbapenem Resistance and ESBL-Producing Enterobacteriaceae in Patients with Urological Infections from 2012 to 2021 in Three Korean Hospitals
Source: Diagnostics (Basel). 2025 Aug 11;15(16):2004. doi: 10.3390/diagnostics15162004 (PMC12385634; doi:10.3390/diagnostics15162004)
Supplement: Supplementary file 1 [file diagnostics-15-02004-s001.zip]

Archive with 1 entries (1 files):
- diagnostics-3771449-supplementary.pdf
